# Supplementary material for: Fecal miRNome and Proteome Profiling Uncovers Stage-Specific Biomarkers of Alzheimer’s Disease in 3×Tg-AD Mice
Source: Cell Mol Neurobiol. 2026 May 11;46:108. doi: 10.1007/s10571-026-01735-5 (PMC13332079; doi:10.1007/s10571-026-01735-5)
Supplement: Supplementary file 5 — Supplementary Material 5 [file 10571_2026_1735_MOESM5_ESM.xlsx]

## Sheet: ProtMeasurement_AbsoluteQuantTa
Supplementay Table 3. List of proteins identified by proteome analysis upregulated in AD compared to controls.
Quantifiable proteins meeting the thresholds of MFC ≥1.5and p-value ≤0.05 across the two study groups are presented in the table (Columns D and B).
1. * Unique protein sequence identifier according to UniProtKB/Swiss-Prot Protein Knowledgebase, release 2022_04 ,restricted to Mus Musculus Taxonomy
2. § FDR-adjusted p-values
Accession*	Anova (p)	q Value§	Max fold change	Description
P04945	0.00332356	0.00351748	2440.33	Ig kappa chain V-VI region NQ2-6.1
P01639	5.72968e-05	0.000117814	224.071	Ig kappa chain V-V region MOPC 41
P01753	5.46277e-11	2.2231e-09	17.3759	Ig heavy chain V region 186-1
P01786	7.53799e-07	3.39056e-06	13.689	Ig heavy chain V region MOPC 47A
Q8R1M8	4.79019e-05	0.000101394	13.5519	Mucosal pentraxin
Q13233	0.00466422	0.00459825	13.0302	Mitogen-activated protein kinase kinase kinase 1
P04940	0.00183281	0.00216234	11.0997	Ig kappa chain V-VI region NQ2-17.4.1
P02816	1.21231e-06	4.84707e-06	8.52934	Prolactin-inducible protein homolog
P01643	6.17806e-11	2.2231e-09	7.74906	Ig kappa chain V-V region MOPC 173
Q60930	0.0246403	0.0159757	7.19855	Voltage-dependent anion-selective channel protein 2
P01644	2.10923e-06	7.34643e-06	6.78841	Ig kappa chain V-V region HP R16.7
P0CG50	0.0487897	0.0259932	6.18789	Polyubiquitin-C
Q6P8U6	0.00839385	0.00789616	5.87388	Pancreatic triacylglycerol lipase
Q9Z261	0.0230793	0.0152381	5.71406	Claudin-7
Q9D1A2	2.37327e-08	2.13498e-07	5.41708	Cytosolic non-specific dipeptidase
P27005	0.0117573	0.00950726	5.30353	Protein S100-A8
O54891	0.0123874	0.00979663	5.09647	Galectin-6
P01680	8.13458e-05	0.000158223	5.07514	Ig kappa chain V-IV region S107B
P70302	0.000733876	0.00103559	4.29722	Stromal interaction molecule 1
Q9JKA5	4.52102e-07	2.32404e-06	3.95306	Cell surface A33 antigen
P01631	1.75999e-08	2.11104e-07	3.04425	Ig kappa chain V-II region 26-10
P07758	0.0292938	0.0181742	2.64953	Alpha-1-antitrypsin 1-1
C0HKD8	0.0103232	0.0089567	2.36835	Microfibrillar-associated protein 1A
Q9QWL7	0.00266377	0.0029493	2.28273	Keratin_ type I cytoskeletal 17
P01878	0.000131805	0.000243223	2.23503	Ig alpha chain C region
Q9D6I7	2.17478e-05	5.21711e-05	2.1506	Divergent protein kinase domain 1A
P04264	0.000330834	0.00050658	2.12329	Keratin_ type II cytoskeletal 1
P01837	0.0129562	0.00984773	2.03137	Immunoglobulin kappa constant
Q6PF18	0.0189208	0.0132202	1.86854	MORN repeat-containing protein 3
Q8R121	0.0104542	0.0089567	1.80678	Protein Z-dependent protease inhibitor
Q69ZM6	0.0442295	0.024357	1.71213	Serine/threonine-protein kinase 36
P28843	0.000189973	0.000317951	1.69882	Dipeptidyl peptidase 4
Q9P289	6.31239e-06	1.97516e-05	1.57048	Serine/threonine-protein kinase 26
Q9H6S0	0.000250947	0.000401334	1.50376	3'-5' RNA helicase YTHDC2
