# Supplementary material for: Fecal miRNome and Proteome Profiling Uncovers Stage-Specific Biomarkers of Alzheimer’s Disease in 3×Tg-AD Mice
Source: Cell Mol Neurobiol. 2026 May 11;46:108. doi: 10.1007/s10571-026-01735-5 (PMC13332079; doi:10.1007/s10571-026-01735-5)
Supplement: Supplementary file 6 — Supplementary Material 6 [file 10571_2026_1735_MOESM6_ESM.xlsx]

## Sheet: ProtMeasurement_AbsoluteQuantTa
Supplementay Table 4. List of proteins identified by proteome analysis downregulated in AD compared to controls.
Quantifiable proteins meeting the thresholds of MFC ≥1.5and p-value ≤0.05 across the two study groups are presented in the table (Columns D and B).
1. * Unique protein sequence identifier according to UniProtKB/Swiss-Prot Protein Knowledgebase, release 2022_04 ,restricted to Mus Musculus Taxonomy
2. § FDR-adjusted p-values
Accession*	Anova (p)	q Value§	Max fold change	Description
Q3SYP2	0.0462993	0.025053	-396.749	Chymotrypsin-C
P18527	0.0396501	0.0231573	-19.6984	Ig heavy chain V region 914
Q9CQ52	2.47869e-10	5.94617e-09	-9.86121	Chymotrypsin-like elastase family member 3B
P24823	1.47131e-08	2.11104e-07	-7.72629	Alkaline phosphatase_ germ cell type
Q9D125	2.62955e-05	5.99147e-05	-4.05693	28S ribosomal protein S25_ mitochondrial
P17538	1.39403e-06	5.28025e-06	-3.41759	Chymotrypsinogen B
P06151	7.00653e-06	2.05954e-05	-3.05922	L-lactate dehydrogenase A chain
Q8IZS8	0.0383534	0.0226246	-2.60254	Voltage-dependent calcium channel subunit alpha-2/delta-3
P35396	0.00197928	0.00229748	-2.50418	Peroxisome proliferator-activated receptor delta
P16406	0.000137463	0.000247322	-2.48322	Glutamyl aminopeptidase
P00687	1.84481e-07	1.02128e-06	-2.34232	Alpha-amylase 1
Q8WYN0	0.0156409	0.0113387	-2.32208	Cysteine protease ATG4A
Q61781	0.00257882	0.00289986	-2.23937	Keratin_ type I cytoskeletal 14
Q9UH62	1.39774e-05	3.46867e-05	-2.16474	Armadillo repeat-containing X-linked protein 3
Q8R0T2	5.88456e-09	1.05874e-07	-2.15889	Zinc finger protein 768
Q96PE5	0.0104173	0.0089567	-2.14097	Opalin
Q60949	2.10278e-08	2.13498e-07	-1.92895	TBC1 domain family member 1
Q70Z35	3.01592e-05	6.57721e-05	-1.9089	Phosphatidylinositol 3_4_5-trisphosphate-dependent Rac exchanger 2 protein
Q8BYJ6	7.15441e-06	2.05954e-05	-1.89945	TBC1 domain family member 4
Q9JLT2	0.00165603	0.00207418	-1.86414	Trehalase
Q9CPX7	0.000513803	0.000770356	-1.85086	28S ribosomal protein S16_ mitochondrial
P70412	8.93573e-08	6.43082e-07	-1.79188	CUB and zona pellucida-like domain-containing protein 1
P15947	2.14368e-06	7.34643e-06	-1.75503	Kallikrein-1
Q8WXD2	1.32559e-05	3.40713e-05	-1.68291	Secretogranin-3
Q96PX9	2.66408e-05	5.99147e-05	-1.63808	Pleckstrin homology domain-containing family G member 4B
P19467	0.000224829	0.000367737	-1.63177	Mucin-13
Q7RTR0	0.00109207	0.00143953	-1.63022	NACHT_ LRR and PYD domains-containing protein 9
Q7M6Z4	0.000181024	0.000310186	-1.62774	Kinesin-like protein KIF27
Q3LAC4	0.0322398	0.0196628	-1.62255	Phosphatidylinositol 3_4_5-trisphosphate-dependent Rac exchanger 2 protein
P35908	0.004234	0.00423209	-1.61481	Keratin_ type II cytoskeletal 2 epidermal
O70570	1.08512e-06	4.59375e-06	-1.60218	Polymeric immunoglobulin receptor
Q8JZM7	0.0110883	0.00927906	-1.60181	Parafibromin
Q6SA08	8.1208e-08	6.43082e-07	-1.59338	Testis-specific serine/threonine-protein kinase 4
P07750	4.629e-06	1.51426e-05	-1.58551	Interleukin-4
O60343	0.0282242	0.0176628	-1.5635	TBC1 domain family member 4
Q6ZQJ5	0.00787472	0.00765843	-1.55669	DNA replication ATP-dependent helicase/nuclease DNA2
Q6Q473	0.0119649	0.00956757	-1.55147	Calcium-activated chloride channel regulator 4A
Q61414	6.7901e-05	0.000135741	-1.55078	Keratin_ type I cytoskeletal 15
Q03181	0.0200681	0.0137548	-1.54477	Peroxisome proliferator-activated receptor delta
Q92841	0.0249742	0.0160476	-1.54181	Probable ATP-dependent RNA helicase DDX17
Q68CZ1	0.0187787	0.0132202	-1.54072	Protein fantom
Q9D733	0.00846421	0.00789616	-1.52942	Pancreatic secretory granule membrane major glycoprotein GP2
P50446	1.59705e-07	1.02128e-06	-1.52266	Keratin_ type II cytoskeletal 6A
Q6P8J7	9.4325e-05	0.00017864	-1.51747	Creatine kinase S-type_ mitochondrial
A8K7I4	1.23737e-05	3.29817e-05	-1.51541	Calcium-activated chloride channel regulator 1
Q75N62	0.000797522	0.00110376	-1.51322	GTPase IMAP family member 8
P17563	4.93719e-07	2.36878e-06	-1.50877	Methanethiol oxidase
